# Supplementary material for: Amino acids stimulate the endosome-to-Golgi trafficking through Ragulator and small GTPase Arl5
Source: Nat Commun. 2018 Nov 26;9:4987. doi: 10.1038/s41467-018-07444-y (PMC6255761; doi:10.1038/s41467-018-07444-y)
Supplement: Supplementary file 4 — Supplementary Data 1 [file 41467_2018_7444_MOESM4_ESM.xlsx]

## Sheet: Supplementary Table 1
UniProt Identifier	Protein	Gene	type of protein	mean: Heavy(DMEM)/Light (HBSS)	SD: Heavy/Light	P-value: Heavy/Light	Log2: Heavy/Light
A0A024R3H2	SorLA	SORLA	transmembrane (type I)	0.339077	0.365972	0.0042068	-1.56032
Q92626	Peroxidasin homolog	PXDN	secreted	0.503487	0.0560428	1.01397e-09	-0.989974
P21399	Cytoplasmic aconitate hydratase	ACO1		0.524774	0.041835	8.58596e-11	-0.930231
P28838	Cytosol aminopeptidase	LAP3		0.536904	0.134495	9.55461e-06	-0.897265
O00300	Tumor necrosis factor receptor superfamily member 11B	TNFRSF11B	transmembrane	0.573547	0.372108	0.0444524	-0.802017
Q6P1K8	General transcription factor IIH subunit 2-like protein	GTF2H2C		0.591516	0.207399	0.00118961	-0.757511
Q9H3M7	Thioredoxin-interacting protein	TXNIP		0.595752	0.153536	0.000102775	-0.747217
A0A0A0MTC7	Laminin subunit alpha-4	LAMA4	secreted (Entrez Gene)	0.599531	0.199331	0.000992458	-0.738094
P35555	Fibrillin-1	FBN1	secreted	0.600438	0.0503087	2.93359e-09	-0.735912
Q76M96-2	Isoform 2 of Coiled-coil domain-containing protein 80	CCDC80	secreted	0.609937	0.0511377	4.355e-09	-0.713269
B4DK69	Aldo-keto reductase family 1 member C2	AKR1C2		0.610239	0.0710483	1.08911e-07	-0.712553
Q9Y3Z3	Deoxynucleoside triphosphate triphosphohydrolase SAMHD1	SAMHD1		0.630335	0.16329	0.000354928	-0.665809
B3KRV6	cDNA FLJ34961 fis, clone NTONG2003839, highly similar to CONNECTIVE TISSUE GROWTH FACTOR	CTGF	secreted	0.632142	0.0915729	2.08049e-06	-0.661678
P02751-17	Isoform 17 of Fibronectin	FN1	secreted	0.643367	0.179692	0.00101029	-0.636287
P55268	Laminin subunit beta-2	LAMB2	secreted	0.677072	0.277374	0.0334554	-0.562619
P11047	Laminin subunit gamma-1	LAMC1	secreted	0.677107	0.217686	0.00785329	-0.562544
P07942	Laminin subunit beta-1	LAMB1	secreted	0.68939	0.240731	0.018366	-0.536607
Q8NCG7	Sn1-specific diacylglycerol lipase beta	DAGLB		0.694241	0.225101	0.0143813	-0.526491
O75462	Cytokine receptor-like factor 1	CRLF1	secreted	0.710112	0.270847	0.0449298	-0.493881
E5RGR0	Acyl-protein thioesterase 1 (Fragment)	LYPLA1		0.712597	0.257793	0.0398721	-0.488842
Q99985	Semaphorin-3C	SEMA3C	secreted	0.714855	0.172637	0.00347122	-0.484278
Q14563	Semaphorin-3A	SEMA3A	secreted	0.723019	0.159239	0.00236922	-0.467895
P42330	Aldo-keto reductase family 1 member C3	AKR1C3		0.730083	0.0471918	7.03121e-08	-0.453867
Q9H4A4	Aminopeptidase B	RNPEP	secreted	0.74782	0.188056	0.0129019	-0.419237
A8K800	cDNA FLJ76924, highly similar to Homo sapiens brix domain containing 1 (BXDC1), mRNA	*		0.754624	0.0599288	1.67065e-06	-0.406171
Q59G50	Semaphorin 3F variant (Fragment)	SEMA3F	secreted (Entrez Gene)	0.771557	0.10663	0.000459023	-0.374155
Q969Z4	Tumor necrosis factor receptor superfamily member 19L	TNFR19L	transmembrane (type I)	0.772811	0.101257	0.000318	-0.371813
B3KXN9	cDNA FLJ45793 fis, clone NT2RI2009233	*		0.775663	0.0871221	0.000102146	-0.366498
Q9Y4G6	Talin-2	TLN2		0.77835	0.206644	0.039895	-0.361509
Q8NE26	ADAM metallopeptidase with thrombospondin type 1 motif, 1	ADAMTS1	secreted	0.778647	0.0885176	0.000130445	-0.360958
Q15582	Transforming growth factor-beta-induced protein ig-h3	TGFBI	secreted	0.7798	0.0535973	1.59912e-06	-0.358824
P08572	Collagen alpha-2(IV) chain	COL4A2	secreted	0.781033	0.206451	0.0428047	-0.356544
P35052	Glypican-1	GPC1	GPI-anchored	0.7818	0.160992	0.011033	-0.355128
B2R6C4	Receptor expression-enhancing protein		transmembrane	0.783244	0.12308	0.00197119	-0.352466
Q13275	Semaphorin-3F	SEMA3F	secreted	0.784747	0.124028	0.00217419	-0.3497
D6RDX7	Embigin	EMB	transmembrane	0.790733	0.16187	0.0146399	-0.338737
O75367-2	Isoform 1 of Core histone macro-H2A.1	H2AFY		0.791192	0.170004	0.0190271	-0.3379
P10646	Tissue factor pathway inhibitor	TFPI	isoform alpha: secreted; isoform beta: GPI-anchored	0.79458	0.0530057	2.72197e-06	-0.331736
Q4KMR2	Delta-like protein	JAG1	transmembrane (typeI)	0.804636	0.16252	0.0203681	-0.313592
B4DWN1	cDNA FLJ52285, highly similar to Vesicular integral-membrane protein VIP36	VIP36	transmembrane (typeI)	0.806478	0.177191	0.0337704	-0.310293
Q13641	Trophoblast glycoprotein	TPBG	transmembrane (type I)	0.811586	0.137095	0.00956869	-0.301185
Q16270-2	Isoform 2 of Insulin-like growth factor-binding protein 7	IGFBP7	secreted	0.816084	0.127912	0.00715524	-0.29321
Q9UIG0-2	Isoform 2 of Tyrosine-protein kinase BAZ1B	BAZ1B		0.821577	0.066949	7.39029e-05	-0.283532
Q13467	Frizzled-5	FZD5	transmembrane	0.826803	0.154232	0.0273786	-0.274384
P07093-2	Isoform 2 of Glia-derived nexin	SERPINE2	secreted	0.829445	0.068198	0.000125244	-0.269781
H3BTI0	Cysteine-rich secretory protein LCCL domain-containing 2	CRISPLD2	secreted	0.833654	0.132842	0.0158043	-0.262479
Q9UDZ8	MICA protein (Fragment)	MICA		0.842173	0.118817	0.0109406	-0.247812
P55290-4	Isoform 4 of Cadherin-13	CDH13	GPI-anchored	0.843832	0.0318664	3.00108e-07	-0.244973
Q6UN15-5	Isoform 5 of Pre-mRNA 3'-end-processing factor FIP1	FIP1L1		0.853849	0.097498	0.00526136	-0.227947
P52803	Ephrin-A5	Ephrin-A5	GPI-anchored	0.855016	0.123095	0.0209711	-0.225977
Q9UIU0	Dihydropyridine receptor alpha 2 subunit	CACNA2D1	transmembrane	0.857125	0.0949584	0.00507323	-0.222423
O00622	Protein CYR61	CYR61	secreted	0.861787	0.130764	0.0351375	-0.214597
P15328	Folate receptor alpha	FOLR1	GPI-anchored	0.867295	0.0428645	1.98482e-05	-0.205405
Q6YHK3	CD109 antigen	CD109	GPI-anchored	0.872544	0.0984529	0.0121255	-0.1967
B1AP13	Complement decay-accelerating factor	CD55	transmembrane	0.872761	0.130599	0.0494164	-0.196342
O14646-2	Isoform 2 of Chromodomain-helicase-DNA-binding protein 1	CHD1		0.876271	0.0687365	0.00149009	-0.190551
P35611-2	Isoform 2 of Alpha-adducin	ADD1		0.877451	0.119948	0.0398128	-0.188609
Q8N353	TMEM106B protein (Fragment)	TMEM106B	transmembrane	0.877925	0.0958638	0.0131942	-0.187831
P61077	Ubiquitin-conjugating enzyme E2 D3	UBE2D3		0.878017	0.110277	0.0268847	-0.18768
Q6ZUY8	Lipase	*		0.881979	0.0896497	0.0108017	-0.181184
B4DTN7	cDNA FLJ57198, highly similar to Protein-glutamine gamma-glutamyltransferase 2 (EC 2.3.2.13)	*		0.882485	0.0754544	0.00392419	-0.180357
A8K556	cDNA FLJ78217	*		0.884598	0.0350052	1.13273e-05	-0.176905
Q7L014	Probable ATP-dependent RNA helicase DDX46	DDX46		0.884633	0.115484	0.0431023	-0.17685
Q9Y676	28S ribosomal protein S18b, mitochondrial	MRPS18B		0.886228	0.111484	0.0400697	-0.174251
P21589-2	Isoform 2 of 5'-nucleotidase	NT5E	GPI-anchored	0.888261	0.0831354	0.00954293	-0.170945
P17676-2	Isoform 2 of CCAAT/enhancer-binding protein beta	CEBPB		0.89256	0.0451608	0.00017859	-0.163979
A0A024RD36	Ribosomal protein L7-like 1, isoform CRA_b	RPL7L1		0.906021	0.0564367	0.00245926	-0.142383
A8K8T0	cDNA FLJ78760, highly similar to Homo sapiens integrin, alpha 11 (ITGA11), transcript variant 1, mRNA	integrin a11	transmembrane (type I)	0.906439	0.0114673	2.17552e-09	-0.141718
P36639-3	Isoform p21 of 7,8-dihydro-8-oxoguanine triphosphatase	NUDT1		0.921193	0.0749924	0.0318106	-0.118424
P37108	Signal recognition particle 14 kDa protein	SRP14		0.922544	0.0503018	0.00399417	-0.11631
Q71UH4	DNA topoisomerase 2 (Fragment)	TOP2B		0.928478	0.0716531	0.0396483	-0.107061
Q9NVP1	ATP-dependent RNA helicase DDX18	DDX18		0.932264	0.0684359	0.0406148	-0.10119
B5MCF9	Pescadillo homolog	PES1		0.938261	0.0408558	0.0044093	-0.0919385
P48307-2	Isoform 2 of Tissue factor pathway inhibitor 2	TFPI2	secreted	0.939203	0.0373332	0.00274078	-0.0904916
O00541-2	Isoform 2 of Pescadillo homolog	PES1		0.939917	0.0411323	0.00541613	-0.0893947
Q14019	Coactosin-like protein	COTL1		0.961904	0.0149399	9.75152e-05	-0.0560347
Q6DEN2	DPYSL3 protein	DPYSL3		1.01806	0.0158167	0.0183665	0.0258266
Q8NI36	WD repeat-containing protein 36	WDR36		1.06787	0.0396724	0.00174548	0.0947371
E9PKP7	Nucleolar transcription factor 1	UBTF		1.06943	0.0600514	0.0161269	0.0968361
V5V0K2	MITA variant	MITA		1.0783	0.0601554	0.00880986	0.108764
Q86YP4	Transcriptional repressor p66-alpha	GATAD2A		1.08385	0.0911426	0.0417875	0.116169
Q9Y2Z9-3	Isoform 3 of Ubiquinone biosynthesis monooxygenase COQ6, mitochondrial	COQ6		1.08677	0.0853877	0.0277838	0.120049
Q75V66	Anoctamin-5	Anoctamin-5	transmembrane	1.08919	0.0953366	0.0385537	0.12326
Q9BVJ6	U3 small nucleolar RNA-associated protein 14 homolog A	UTP14A		1.0919	0.0854416	0.021785	0.126837
Q96PU8-3	Isoform 2 of Protein quaking	QKI		1.09322	0.0449622	0.000450025	0.128585
Q63ZY3-3	Isoform 3 of KN motif and ankyrin repeat domain-containing protein 2	KANK2		1.09487	0.0931171	0.0275136	0.130766
P11802	Cyclin-dependent kinase 4	CDK4		1.09501	0.101751	0.0386625	0.130946
Q8WUA4	General transcription factor 3C polypeptide 2	GTF3C2		1.09628	0.091369	0.0235948	0.132611
Q5TBB1	Ribonuclease H2 subunit B	RNASEH2B		1.09912	0.0234322	1.1243e-06	0.13635
Q86W42	THO complex subunit 6 homolog	THOC6		1.10699	0.119786	0.0444738	0.146646
O75962	Triple functional domain protein	TRIO		1.10708	0.0934487	0.0160501	0.14676
Q6DCA0	AMMECR1-like protein	AMMECR1L		1.10757	0.122464	0.0465556	0.147399
Q03252	Lamin-B2	LMNB2	transmembrane	1.11198	0.126909	0.0452297	0.153125
A0A0U1RQI6	CLIP-associating protein 2	CLASP2		1.11206	0.11492	0.0319751	0.153236
Q9NWU5	39S ribosomal protein L22, mitochondrial	MRPL22		1.11268	0.128201	0.0467829	0.154044
Q7Z6I8	UPF0461 protein C5orf24	C5orf24		1.11373	0.0744753	0.00343058	0.155398
Q14558-2	Isoform 2 of Phosphoribosyl pyrophosphate synthase-associated protein 1	PRPSAP1		1.11402	0.0592678	0.000760896	0.155775
B2R7W4	cDNA, FLJ93632, highly similar to Homo sapiens heterogeneous nuclear ribonucleoprotein R (HNRPR), mRNA	*		1.11418	0.0993548	0.015697	0.155979
Q86V81	THO complex subunit 4	ALYREF		1.11611	0.0440064	6.86762e-05	0.158484
Q9NYL2-2	Isoform 2 of Mitogen-activated protein kinase kinase kinase MLT	ZAK		1.11633	0.0948418	0.0113479	0.158762
Q16666-2	Isoform 2 of Gamma-interferon-inducible protein 16	IFI16		1.11696	0.13578	0.0487565	0.159577
P18433-2	Isoform 2 of Receptor-type tyrosine-protein phosphatase alpha	PTPRA	transmembrane (type I)	1.11698	0.114974	0.0263676	0.159608
Q92743	Serine protease HTRA1	HTRA1	secreted	1.1183	0.0739396	0.00257408	0.161312
P10586-2	Isoform 2 of Receptor-type tyrosine-protein phosphatase F	PTPRF	transmembrane (type I)	1.11927	0.133003	0.042959	0.162561
A8KA74	cDNA FLJ76065	*		1.12149	0.0779376	0.00302574	0.165418
O75582	Ribosomal protein S6 kinase alpha-5	RPS6KA5		1.12272	0.114725	0.0214776	0.166994
P16144-4	Isoform Beta-4D of Integrin beta-4	integrin b4	transmembrane (type I)	1.12289	0.0458374	6.01309e-05	0.167222
Q5JQ44	Putative uncharacterized protein DKFZp547A0616 (Fragment)	DKFZp547A0616		1.12339	0.0934038	0.00772396	0.167855
J3KNR0	Non-specific serine/threonine protein kinase	MARK3		1.12468	0.138292	0.0414782	0.169519
B2R959	cDNA, FLJ94229, highly similar to Homo sapiens heterogeneous nuclear ribonucleoprotein L (HNRPL),mRNA	*		1.12588	0.117722	0.0213476	0.171058
Q53GA4	Pleckstrin homology-like domain family A member 2	PHLDA2		1.12881	0.07605	0.00177339	0.174803
Q9BU61	NADH dehydrogenase [ubiquinone] 1 alpha subcomplex assembly factor 3	NDUFAF3		1.12958	0.139325	0.0371405	0.175785
D3DV26	S100 calcium binding protein A10 (Annexin II ligand, calpactin I, light polypeptide (P11)), isoform CRA_b (Fragment)	S100A10		1.13043	0.0392173	9.66211e-06	0.176877
Q13242	Serine/arginine-rich splicing factor 9	SRSF9		1.13206	0.135478	0.0309039	0.178947
Q4LE33	TNC variant protein (Fragment)	TNC	secreted	1.13302	0.140175	0.034296	0.180178
Q05932	Folylpolyglutamate synthase, mitochondrial	FPGS		1.1343	0.150715	0.0434659	0.181802
B4DKZ7	cDNA FLJ55704, highly similar to Transcriptional repressor p66 alpha	*		1.13608	0.105689	0.00874182	0.184062
Q9NY12-2	Isoform 2 of H/ACA ribonucleoprotein complex subunit 1	GAR1		1.1369	0.0502928	5.27792e-05	0.185106
Q12906	Interleukin enhancer-binding factor 3	ILF3		1.13842	0.146236	0.0343559	0.187028
Q8NBX0	Saccharopine dehydrogenase-like oxidoreductase	SCCPDH	secreted	1.13943	0.163752	0.0499425	0.188316
Q01082	Spectrin beta chain, non-erythrocytic 1	SPTBN1		1.1417	0.149631	0.0340937	0.191183
Q9HBD4	SMARCA4 isoform 2	SMARCA4		1.14186	0.141815	0.0275824	0.191381
Q53G62	Mitochondrial ribosomal protein S28 variant (Fragment)	*		1.14258	0.163655	0.0459777	0.192291
B3KNU0	cDNA FLJ30470 fis, clone BRAWH1000040, highly similar to Rap1 GTPase-GDP dissociation stimulator 1	*		1.14262	0.16278	0.0452225	0.192343
Q65ZQ3	FBRNP	D10S102		1.14325	0.159464	0.0411623	0.193138
Q9UJ70-2	Isoform 2 of N-acetyl-D-glucosamine kinase	NAGK		1.14621	0.0874927	0.00192771	0.196875
H0YCC8	Polyadenylate-binding protein 4 (Fragment)	PABPC4		1.14719	0.104425	0.00530428	0.198103
Q9NR12	PDZ and LIM domain protein 7	PDLIM7		1.14732	0.0919471	0.00249846	0.198268
O95251	Histone acetyltransferase KAT7	KAT7		1.14772	0.0702389	0.000393481	0.198773
B2R7P8	cDNA, FLJ93545, highly similar to Homo sapiens 5-aminoimidazole-4-carboxamide ribonucleotide formyltransferase/IMP cyclohydrolase (ATIC), mRNA	*		1.14781	0.145424	0.0257567	0.198884
P51991-2	Isoform 2 of Heterogeneous nuclear ribonucleoprotein A3	HNRNPA3		1.14816	0.157945	0.035003	0.199324
Q5SW79	Centrosomal protein of 170 kDa	CEP170		1.14876	0.104721	0.00505476	0.200082
A0A087WTP3	Far upstream element-binding protein 2	KHSRP		1.1508	0.177525	0.0492057	0.202633
Q7L5N7	Lysophosphatidylcholine acyltransferase 2	LPCAT2	transmembrane (type II)	1.15291	0.112681	0.00646671	0.205276
Q15637-6	Isoform 6 of Splicing factor 1	SF1		1.15503	0.180576	0.0471222	0.207933
Q96AA3	Protein RFT1 homolog	RFT1	transmembrane	1.15619	0.0884647	0.0013298	0.209382
B4DUC2	cDNA FLJ54483, highly similar to Serine/threonine-protein kinase tousled-like 2 (EC 2.7.11.1)	*		1.15642	0.0799767	0.000661837	0.209663
A0A087WTW0	E3 ubiquitin-protein ligase UHRF1	UHRF1		1.1567	0.15919	0.0285271	0.21002
P42771	Cyclin-dependent kinase inhibitor 2A	CDKN2A		1.15676	0.15613	0.0266517	0.21009
Q69YN4	Protein virilizer homolog	KIAA1429		1.15702	0.109242	0.00468006	0.210416
Q9NYL2	Mitogen-activated protein kinase kinase kinase MLT	ZAK		1.1588	0.0822549	0.000718877	0.212637
P37235	Hippocalcin-like protein 1	HPCAL1		1.15905	0.163135	0.0303853	0.21294
Q6I9S2	SNW1 protein	SNW1		1.15954	0.121117	0.00757161	0.213553
P08729	Keratin, type II cytoskeletal 7	KRT7		1.1636	0.0138227	5.5353e-11	0.218592
O60568	Procollagen-lysine,2-oxoglutarate 5-dioxygenase 3	PLOD3		1.16486	0.181022	0.0380693	0.220162
Q7Z460-4	Isoform 4 of CLIP-associating protein 1	CLASP1		1.16651	0.0859079	0.000698609	0.222198
Q53FG3	Interleukin enhancer binding factor 2 variant (Fragment)	*		1.16674	0.0793297	0.000390848	0.222488
Q7Z478	ATP-dependent RNA helicase DHX29	DHX29		1.16696	0.156661	0.020231	0.222753
Q14008-3	Isoform 3 of Cytoskeleton-associated protein 5	CKAP5		1.17308	0.0879077	0.0006236	0.230295
Q13310-3	Isoform 3 of Polyadenylate-binding protein 4	PABPC4		1.17377	0.132588	0.00767723	0.231144
O15042-2	Isoform 2 of U2 snRNP-associated SURP motif-containing protein	U2SURP		1.17378	0.205494	0.0482692	0.231165
Q9GZR2	RNA exonuclease 4	REXO4		1.17392	0.0499376	6.37402e-06	0.231331
P04083	Annexin A1	ANXA1	secreted	1.17469	0.153373	0.0152309	0.232279
Q96NY9	Crossover junction endonuclease MUS81	MUS81		1.1747	0.13058	0.00689685	0.232297
Q9UHD2	Serine/threonine-protein kinase TBK1	TBK1		1.1748	0.203032	0.0467184	0.232415
Q5TFE4	5'-nucleotidase domain-containing protein 1	NT5DC1		1.17486	0.138397	0.00924842	0.232493
Q13813	Spectrin alpha chain, non-erythrocytic 1	SPTAN1		1.17523	0.143684	0.0110378	0.232942
A0A0S2Z5K8	Spermatid perinuclear RNA binding protein isoform 2 (Fragment)	STRBP		1.17593	0.147251	0.0120279	0.233803
P51398-3	Isoform 3 of 28S ribosomal protein S29, mitochondrial	DAP3		1.17652	0.175597	0.0257948	0.234522
B4DY28	cDNA FLJ61189, highly similar to Cysteine and glycine-rich protein 1	*		1.17684	0.0214476	1.93317e-09	0.234918
A1L3A9	TBC1 domain family, member 9B (With GRAM domain)	TBC1D9B		1.17768	0.195026	0.0369852	0.235947
Q52LJ0-2	Isoform 2 of Protein FAM98B	FAM98B		1.17891	0.14246	0.00952185	0.237449
B3KMC9	cDNA FLJ10711 fis, clone NT2RP3000917, highly similar to 5'-3' exoribonuclease 2 (EC 3.1.11.-)	*		1.17907	0.21386	0.0490712	0.237652
P62330	ADP-ribosylation factor 6	ARF6		1.18001	0.153645	0.0132864	0.238805
B4DNU9	cDNA FLJ55731, highly similar to Polymerase I and transcript release factor	*		1.18059	0.20783	0.0422128	0.239502
Q9Y2W1	Thyroid hormone receptor-associated protein 3	THRAP3		1.18237	0.162264	0.0160842	0.241686
P33981-2	Isoform 2 of Dual specificity protein kinase TTK	TTK		1.18252	0.151431	0.0115588	0.24187
Q9UJK0	Ribosome biogenesis protein TSR3 homolog	TSR3		1.18422	0.174303	0.020904	0.243941
Q9NUL7	Probable ATP-dependent RNA helicase DDX28	DDX28		1.18861	0.136702	0.00575438	0.24928
Q14157-5	Isoform 5 of Ubiquitin-associated protein 2-like	UBAP2L		1.18921	0.219234	0.0448364	0.250006
A0A087WWQ2	Uncharacterized protein (Fragment)	*		1.19036	0.215168	0.0407162	0.251404
H3BT71	RNA-binding motif protein, X chromosome	RBMX		1.19134	0.10243	0.000890011	0.252583
B7Z5Y8	cDNA FLJ56028, highly similar to Tripartite motif-containing protein 3	*		1.19194	0.122371	0.00271558	0.253311
A0A087WTT1	Polyadenylate-binding protein	PABPC1		1.19237	0.220029	0.0421529	0.253836
B2RBY4	DNA primase	*		1.19394	0.19186	0.0246163	0.255733
Q14432	cGMP-inhibited 3',5'-cyclic phosphodiesterase A	PDE3A	transmembrane	1.19532	0.106468	0.00100134	0.257393
O95816	BAG family molecular chaperone regulator 2	BAG2		1.19549	0.190271	0.0232684	0.257604
Q9H0J9	Poly [ADP-ribose] polymerase 12	PARP12		1.19566	0.203869	0.0299141	0.257806
Q6NWZ1	CKAP4 protein (Fragment)	CKAP4		1.19692	0.237088	0.0494164	0.259321
A0A087WWF6	DNA polymerase delta subunit 2	POLD2		1.1977	0.119051	0.00189751	0.260269
B2R7U4	cDNA, FLJ93605, highly similar to Homo sapiens heme oxygenase (decycling) 1 (HMOX1), mRNA	*		1.19788	0.197325	0.0253593	0.26048
P62318	Small nuclear ribonucleoprotein Sm D3	SNRPD3		1.19812	0.231624	0.0449137	0.260773
Q96E39	RNA binding motif protein, X-linked-like-1	RBMXL1		1.1989	0.0946298	0.000384979	0.261712
Q96HA1	Nuclear envelope pore membrane protein POM 121	POM121	transmembrane (type I)	1.19916	0.175403	0.0150328	0.262028
Q13131	5'-AMP-activated protein kinase catalytic subunit alpha-1	PRKAA1		1.20347	0.117287	0.00144143	0.267204
Q5TA45-3	Isoform 3 of Integrator complex subunit 11	CPSF3L		1.20424	0.190653	0.0191855	0.268128
O96000	NADH dehydrogenase [ubiquinone] 1 beta subcomplex subunit 10	NDUFB10		1.20522	0.237824	0.0433405	0.269295
B2RAR2	cDNA, FLJ95064, highly similar to Homo sapiens nin one binding protein (NOB1P), mRNA	*		1.20625	0.0611809	8.44816e-06	0.270523
P48634	Protein PRRC2A	PRRC2A		1.20691	0.142478	0.00431347	0.271315
A0A024R326	Ribosomal protein L29, isoform CRA_a	RPL29		1.20727	0.245262	0.046143	0.271744
P52948-5	Isoform 5 of Nuclear pore complex protein Nup98-Nup96	NUP98		1.20851	0.196835	0.0198254	0.273233
O75179-2	Isoform 2 of Ankyrin repeat domain-containing protein 17	ANKRD17		1.20861	0.23406	0.0399599	0.273344
P62070	Ras-related protein R-Ras2	RRAS2		1.20894	0.131923	0.00256375	0.27374
Q86YB2	DEAH (Asp-Glu-Ala-His) box polypeptide 8	DHX8		1.20901	0.231834	0.0375295	0.273823
Q9C0C2	182 kDa tankyrase-1-binding protein	TNKS1BP1		1.20934	0.23154	0.0365557	0.274216
P30084	Enoyl-CoA hydratase, mitochondrial	ECHS1		1.21013	0.166396	0.00896475	0.275159
Q8NCA5-2	Isoform 2 of Protein FAM98A	FAM98A		1.21071	0.0691742	2.01872e-05	0.275849
Q7Z4W7	Rab-related GTP-binding protein	*		1.21208	0.183664	0.0138947	0.277481
B7Z592	cDNA FLJ61635, highly similar to Homo sapiens likely ortholog of mouse immediate early response, erythropoietin 4 (LEREPO4), mRNA	*		1.21227	0.106662	0.000569669	0.277716
Q9BZH6	WD repeat-containing protein 11	WDR11	transmembrane	1.21289	0.239401	0.0387994	0.278443
Q96TA2	ATP-dependent zinc metalloprotease YME1L1	YME1L1		1.21335	0.248404	0.0434528	0.278997
Q9BTC0	Death-inducer obliterator 1	DIDO1		1.2134	0.128794	0.00193306	0.279058
A0A024R102	SWI/SNF related, matrix associated, actin dependent regulator of chromatin, subfamily d, member 1, isoform CRA_e	SMARCD1		1.21345	0.138767	0.00304211	0.279118
Q9Y520-5	Isoform 5 of Protein PRRC2C	PRRC2C		1.21372	0.11044	0.000690317	0.279438
Q9BZI7	Regulator of nonsense transcripts 3B	UPF3B		1.21428	0.119967	0.00120089	0.280101
B3KM90	cDNA FLJ10529 fis, clone NT2RP2000965, highly similar to Targeting protein for Xklp2	*		1.21488	0.207406	0.0219175	0.280811
H3BQK9	Microtubule-actin cross-linking factor 1, isoforms 1/2/3/5	MACF1		1.21641	0.234945	0.0349742	0.282624
Q9P258	Protein RCC2	RCC2		1.21788	0.232074	0.0318436	0.28437
Q9Y3A2	Probable U3 small nucleolar RNA-associated protein 11	UTP11		1.218	0.183259	0.0119355	0.284516
Q6IBW4	Condensin-2 complex subunit H2	NCAPH2		1.21909	0.198418	0.016371	0.285805
Q99755-3	Isoform 3 of Phosphatidylinositol 4-phosphate 5-kinase type-1 alpha	PIP5K1A		1.21961	0.258618	0.0448536	0.286418
B4DQG8	cDNA FLJ54124, highly similar to DNA methyltransferase 1-associated protein 1	*		1.21983	0.193668	0.0149302	0.286683
P31942-2	Isoform 2 of Heterogeneous nuclear ribonucleoprotein H3	HNRNPH3		1.22093	0.0643791	7.1974e-06	0.287981
A0A1B0GV09	Histone-lysine N-methyltransferase EHMT1	EHMT1		1.22137	0.1135	0.000647909	0.288496
Q3MHD2	Protein LSM12 homolog	LSM12		1.22141	0.0808053	4.88853e-05	0.288551
Q86TW5	Full-length cDNA clone CS0DC006YI13 of Neuroblastoma of Homo sapiens (human) (Fragment)	*		1.22155	0.26016	0.0442182	0.288711
Q499Z2	Hexosyltransferase (Fragment)	B3GALT6	transmembrane (type II)	1.22176	0.2629	0.0458162	0.288966
Q15907	Ras-related protein Rab-11B	RAB11B		1.22219	0.257038	0.0420494	0.289474
Q8NEM2	SHC SH2 domain-binding protein 1	SHCBP1		1.2224	0.201077	0.0164713	0.289719
Q7Z333-4	Isoform 4 of Probable helicase senataxin	SETX		1.22275	0.205816	0.0175945	0.290124
O14757	Serine/threonine-protein kinase Chk1	CHEK1		1.22358	0.189815	0.0122562	0.291104
Q8N7X1	RNA-binding motif protein, X-linked-like-3	RBMXL3		1.22398	0.127937	0.00134088	0.291584
J3QLR8	28S ribosomal protein S23, mitochondrial	MRPS23		1.22579	0.23446	0.0285625	0.293708
Q71RC2-3	Isoform 3 of La-related protein 4	LARP4		1.22625	0.247759	0.0347306	0.294247
Q9HAU0-6	Isoform 6 of Pleckstrin homology domain-containing family A member 5	PLEKHA5		1.22712	0.132444	0.0015315	0.295273
P07910-2	Isoform C1 of Heterogeneous nuclear ribonucleoproteins C1/C2	HNRNPC		1.22773	0.238457	0.0295889	0.29599
Q9Y6J9	TAF6-like RNA polymerase II p300/CBP-associated factor-associated factor 65 kDa subunit 6L	TAF6L		1.22788	0.215197	0.0196033	0.296171
P12270	Nucleoprotein TPR	TPR		1.22839	0.25427	0.0371929	0.296766
Q9HCD5	Nuclear receptor coactivator 5	NCOA5		1.22978	0.250904	0.035792	0.298398
Q6RFH5	WD repeat-containing protein 74	WDR74		1.23222	0.198719	0.0128961	0.301263
Q9Y224	UPF0568 protein C14orf166	C14orf166		1.23425	0.10101	0.000181808	0.303636
B2R659	cDNA, FLJ92803, highly similar to Homo sapiens hydroxysteroid (17-beta) dehydrogenase 4 (HSD17B4), mRNA	*		1.23464	0.217646	0.0182429	0.304096
Q92841	Probable ATP-dependent RNA helicase DDX17	DDX17		1.23534	0.127744	0.000953539	0.304908
B3KUJ0	cDNA FLJ39996 fis, clone STOMA2002166, highly similar to Splicing factor 3B subunit 4	*		1.23551	0.153057	0.00295023	0.305109
Q9UBB5	Methyl-CpG-binding domain protein 2	MBD2		1.23613	0.18501	0.00811854	0.305833
Q13303-3	Isoform 3 of Voltage-gated potassium channel subunit beta-2	KCNAB2		1.23635	0.283088	0.0462366	0.30609
Q9Y4C2	TRPM8 channel-associated factor 1	TCAF1		1.23754	0.243535	0.0277387	0.307471
Q14241	Transcription elongation factor B polypeptide 3	TCEB3		1.23817	0.223402	0.0192249	0.308212
B4E063	Kinesin-like protein	*		1.23967	0.167878	0.00464454	0.309955
P61106	Ras-related protein Rab-14	RAB14		1.24	0.225933	0.0194209	0.310343
Q9BTC0-1	Isoform 1 of Death-inducer obliterator 1	DIDO1		1.24042	0.100281	0.000140888	0.310827
B4DVB7	cDNA FLJ55470, highly similar to Chaperone-activity of bc1 complex-like, mitochondrial	*		1.24042	0.283753	0.0446477	0.310834
A8MXP9	Matrin-3	MATR3		1.24285	0.0434085	8.09729e-08	0.313654
Q6FIG4	RAB1B protein	RAB1B		1.24387	0.292183	0.0462004	0.314838
Q96DI9	POLDIP3 protein (Fragment)	POLDIP3		1.24408	0.0687886	5.33826e-06	0.315074
A0A0D9SF53	ATP-dependent RNA helicase DDX3X	DDX3X		1.24449	0.213622	0.0138677	0.315553
Q96AH0	SOSS complex subunit B2	NABP1		1.24473	0.122535	0.00053929	0.315835
Q15058	Kinesin-like protein KIF14	KIF14		1.24502	0.182603	0.00637083	0.316164
Q15345	Leucine-rich repeat-containing protein 41	LRRC41		1.24668	0.267587	0.0316639	0.318086
Q13769	THO complex subunit 5 homolog	THOC5		1.24973	0.237164	0.020033	0.321618
B4DWI8	cDNA FLJ57805, highly similar to Homo sapiens paraspeckle component 1 (PSPC1), transcript variant alpha, mRNA	*		1.25038	0.196441	0.00820988	0.322366
Q9BYC9	39S ribosomal protein L20, mitochondrial	MRPL20		1.25044	0.229977	0.0171181	0.322439
Q8NBK3	Sulfatase-modifying factor 1	SUMF1		1.2533	0.251903	0.0239865	0.325737
Q8WWM7-9	Isoform 9 of Ataxin-2-like protein	ATXN2L		1.25446	0.17507	0.00408766	0.327068
B2R6U8	cDNA, FLJ93125, highly similar to Homo sapiens cleavage and polyadenylation specific factor 5, 25 kDa(CPSF5), mRNA	*		1.2566	0.254752	0.0233711	0.329522
P22626	Heterogeneous nuclear ribonucleoproteins A2/B1	HNRNPA2B1		1.25692	0.239871	0.018263	0.329897
P51692	Signal transducer and activator of transcription 5B	STAT5B		1.25839	0.20499	0.00851412	0.331583
B4DND3	cDNA FLJ55760, highly similar to Squalene synthetase (EC 2.5.1.21)	*		1.25898	0.0832939	1.67064e-05	0.332256
A0A087X0H9	RNA-binding protein 26	RBM26		1.26064	0.121462	0.000320115	0.334161
H0YHG0	Uncharacterized protein (Fragment)	*		1.26106	0.179237	0.00405399	0.334635
E7EVA0	Microtubule-associated protein	MAP4		1.26191	0.116223	0.000223567	0.335613
Q10472	Polypeptide N-acetylgalactosaminyltransferase 1	GALNT1	transmembrane (type II)	1.26206	0.315951	0.0455385	0.335783
B2RC06	cDNA, FLJ95791, highly similar to Homo sapiens aurora kinase B (AURKB), mRNA	*		1.26295	0.14636	0.00110576	0.336795
P12429	Annexin A3	ANXA3		1.26434	0.0833827	1.41464e-05	0.338389
Q93096	Protein tyrosine phosphatase type IVA 1	PTP4A1		1.26437	0.228946	0.0130782	0.338422
H0Y4W2	Transformation/transcription domain-associated protein (Fragment)	TRRAP		1.26463	0.178176	0.00358496	0.338718
P27816-5	Isoform 5 of Microtubule-associated protein 4	MAP4		1.2653	0.123832	0.000323279	0.339476
Q6P158	Putative ATP-dependent RNA helicase DHX57	DHX57		1.26732	0.24612	0.017112	0.341776
B2R7T6	cDNA, FLJ93596, highly similar to Homo sapiens sulfide quinone reductase-like (yeast) (SQRDL), mRNA	*		1.26776	0.188203	0.0045702	0.342278
Q86UP2	Kinectin	KTN1	transmembrane (typeII)	1.2686	0.172319	0.00270185	0.343242
Q9NYF8	Bcl-2-associated transcription factor 1	BCLAF1		1.2695	0.276073	0.0261058	0.344264
Q7Z417	Nuclear fragile X mental retardation-interacting protein 2	NUFIP2		1.26951	0.0508475	1.34885e-07	0.344268
O60664	Perilipin-3	PLIN3		1.27316	0.121794	0.000232696	0.348419
Q9BRQ8	Apoptosis-inducing factor 2	AIFM2		1.27347	0.330285	0.0447004	0.348762
P14621	Acylphosphatase-2	ACYP2		1.27378	0.271653	0.0228147	0.349116
Q13257	Mitotic spindle assembly checkpoint protein MAD2A	MAD2L1		1.27487	0.132488	0.000405865	0.350352
Q5VV42	Threonylcarbamoyladenosine tRNA methylthiotransferase	CDKAL1	transmembrane	1.27535	0.110596	0.00010373	0.350888
Q4VXZ8	Peroxisomal 2,4-dienoyl-CoA reductase	DECR2		1.27662	0.340144	0.0477547	0.352332
Q9BRQ8-2	Isoform 2 of Apoptosis-inducing factor 2	AIFM2		1.27861	0.324883	0.0399605	0.354582
Q9UBL6	Copine-7	CPNE7		1.28077	0.284053	0.0245437	0.357007
P56182	Ribosomal RNA processing protein 1 homolog A	RRP1		1.28196	0.212795	0.00677579	0.35835
Q86Y79	Probable peptidyl-tRNA hydrolase	PTRH1		1.28267	0.226185	0.00892612	0.359152
Q9UI30	Multifunctional methyltransferase subunit TRM112-like protein	TRMT112		1.28349	0.298725	0.0283873	0.360075
P20340-2	Isoform 2 of Ras-related protein Rab-6A	RAB6A		1.28405	0.26723	0.0183477	0.360702
P09651-2	Isoform A1-A of Heterogeneous nuclear ribonucleoprotein A1	HNRNPA1		1.28628	0.313105	0.0324723	0.3632
Q00839	Heterogeneous nuclear ribonucleoprotein U	HNRNPU		1.2889	0.269704	0.0176951	0.366141
Q8IWZ3-6	Isoform 6 of Ankyrin repeat and KH domain-containing protein 1	ANKHD1		1.28892	0.260511	0.0153131	0.366158
Q96I25	Splicing factor 45	RBM17		1.2892	0.187274	0.00285826	0.366479
Q9Y6V7	Probable ATP-dependent RNA helicase DDX49	DDX49		1.29112	0.28126	0.0202045	0.368622
Q96EK4	THAP domain-containing protein 11	THAP11		1.29122	0.271049	0.0174384	0.368735
Q96GD4-4	Isoform 4 of Aurora kinase B	AURKB		1.29287	0.218909	0.00610945	0.370578
A0A024R210	Interferon induced transmembrane protein 1 (9-27), isoform CRA_a	IFITM1		1.29306	0.356019	0.0445795	0.370784
P08621	U1 small nuclear ribonucleoprotein 70 kDa	SNRNP70		1.29347	0.100782	2.89034e-05	0.371244
J3KTA4	Probable ATP-dependent RNA helicase DDX5	DDX5		1.29737	0.142053	0.000379258	0.375592
Q32P51	Heterogeneous nuclear ribonucleoprotein A1-like 2	HNRNPA1L2		1.29817	0.288095	0.0202128	0.376476
P31689	DnaJ homolog subfamily A member 1	DNAJA1		1.29905	0.168474	0.00118252	0.377453
Q96EV2	RNA-binding protein 33	RBM33		1.29969	0.295461	0.0228526	0.378163
Q8IXM3	39S ribosomal protein L41, mitochondrial	MRPL41		1.29996	0.351806	0.0407293	0.378463
Q14677	Clathrin interactor 1	CLINT1		1.30032	0.334976	0.0344924	0.378862
Q08AD1	Calmodulin-regulated spectrin-associated protein 2	CAMSAP2		1.30144	0.380784	0.0498405	0.380107
O15143	Actin-related protein 2/3 complex subunit 1B	ARPC1B		1.30327	0.35784	0.0404698	0.382132
P23246	Splicing factor, proline- and glutamine-rich	SFPQ		1.30469	0.23935	0.0079616	0.383707
Q9UK59	Lariat debranching enzyme	DBR1		1.30487	0.376963	0.0470047	0.383903
Q14151	Scaffold attachment factor B2	SAFB2		1.30635	0.357504	0.0389277	0.385544
G5E9W2	Chondroitin sulfate glucuronyltransferase	CHPF2	transmembrane (type II)	1.3083	0.295156	0.0191705	0.387693
Q5T440	Putative transferase CAF17, mitochondrial	IBA57		1.30957	0.384134	0.0474973	0.389089
Q05CR6	VRK2 protein (Fragment)	VRK2		1.31292	0.204832	0.00287378	0.392781
Q14331	Protein FRG1	FRG1		1.31304	0.296853	0.0186176	0.392909
P63162-2	Isoform 2 of Small nuclear ribonucleoprotein-associated protein N	SNRPN		1.31344	0.25839	0.0102147	0.393348
J3KNL6	Protein transport protein Sec16A	SEC16A		1.31404	0.352345	0.0340891	0.394008
K7EQ55	DAZ-associated protein 1	DAZAP1		1.3152	0.180372	0.00130255	0.395286
Q5TAX3	Terminal uridylyltransferase 4	ZCCHC11		1.31598	0.322062	0.0235605	0.396139
P13164	Interferon-induced transmembrane protein 1	IFITM1	transmembrane	1.31609	0.33797	0.0286867	0.396263
A4QN19	SEC16A protein (Fragment)	SEC16A		1.31618	0.339432	0.0292934	0.396358
Q4TT55	Chromosome 16 open reading frame 35	C16orf35		1.31736	0.294253	0.0168524	0.397646
P62316	Small nuclear ribonucleoprotein Sm D2	SNRPD2		1.32079	0.106671	2.19086e-05	0.401404
Q9UK43	Chondrosarcoma-associated protein 2	CSA2		1.32306	0.0958979	8.27688e-06	0.403882
P51648-2	Isoform 2 of Fatty aldehyde dehydrogenase	ALDH3A2	transmembrane	1.32989	0.289486	0.0131294	0.411312
O60716-11	Isoform 2AC of Catenin delta-1	CTNND1		1.33139	0.150094	0.000253059	0.412937
P52756	RNA-binding protein 5	RBM5		1.33191	0.316505	0.0193762	0.413502
P27694	Replication protein A 70 kDa DNA-binding subunit	RPA1		1.3328	0.298478	0.0143925	0.414455
Q8NC56	LEM domain-containing protein 2	LEMD2	transmembrane	1.33478	0.314784	0.0171553	0.416601
Q9NQW6	Anillin	ANLN		1.33749	0.086062	2.16506e-06	0.41953
P09914	Interferon-induced protein with tetratricopeptide repeats 1	IFIT1		1.34292	0.272141	0.00790866	0.425377
Q92793	CREB-binding protein	CREBBP		1.34322	0.241878	0.0044194	0.425691
A8K329	cDNA FLJ76656, highly similar to Homo sapiens scaffold attachment factor B (SAFB), mRNA	*		1.34324	0.282044	0.00960351	0.425714
D3DPS3	Arginine/proline rich coiled-coil 1, isoform CRA_b	RPRC1		1.34579	0.201019	0.00142041	0.42845
B4DDX2	cDNA FLJ54590, highly similar to KH domain-containing, RNA-binding, signaltransduction-associated protein 1	*		1.34689	0.154272	0.000219623	0.429633
Q9BX40	Protein LSM14 homolog B	LSM14B		1.34706	0.279939	0.00839433	0.429818
P08758	Annexin A5	ANXA5		1.34958	0.320096	0.0154514	0.432515
Q9NW64	Pre-mRNA-splicing factor RBM22	RBM22		1.34986	0.0831432	1.13791e-06	0.432807
Q96RT1-8	Isoform 8 of Erbin	ERBIN		1.34986	0.0989857	5.43054e-06	0.43281
Q5T5P2	Sickle tail protein homolog	KIAA1217		1.352	0.280855	0.00861052	0.435094
P08574	Cytochrome c1, heme protein, mitochondrial	CYC1	transmembrane	1.35206	0.43834	0.0439421	0.435161
Q96PK6	RNA-binding protein 14	RBM14		1.3527	0.0616779	6.53569e-08	0.435837
O94955	Rho-related BTB domain-containing protein 3	RHOBTB3		1.35697	0.344483	0.0192455	0.440384
P40261	Nicotinamide N-methyltransferase	NNMT		1.3586	0.164754	0.000275439	0.442121
O75190	DnaJ homolog subfamily B member 6	DNAJB6		1.36198	0.130768	4.32711e-05	0.445705
Q9NVN8	Guanine nucleotide-binding protein-like 3-like protein	GNL3L		1.36367	0.319479	0.0128767	0.447498
Q6P6C2	RNA demethylase ALKBH5	ALKBH5		1.36435	0.133152	4.75591e-05	0.448212
B7Z2R2	Cytochrome b-c1 complex subunit 7	UQCRB		1.36688	0.399356	0.0292951	0.450882
Q14684	Ribosomal RNA processing protein 1 homolog B	RRP1B		1.36749	0.45937	0.0470126	0.451533
B2RA14	similar to Homo sapiens tumor necrosis factor (ligand) superfamily, member 9 (TNFSF9), mRNA	TNFSF9	secreted or transmembrane	1.36894	0.417004	0.0329927	0.453058
Q12986	Transcriptional repressor NF-X1	NFX1		1.3715	0.307602	0.00977593	0.455757
O75197	Low-density lipoprotein receptor-related protein 5	LRP5	transmembrane (type I)	1.37164	0.469687	0.0459297	0.455901
B2RE34	cDNA, FLJ96901, highly similar to Homo sapiens Rac GTPase activating protein 1 (RACGAP1), mRNA	*		1.37201	0.368182	0.0206783	0.456289
Q13501	Sequestosome-1	SQSTM1		1.37566	0.321583	0.0112728	0.460125
B4DEA8	cDNA FLJ56425, highly similar to Very-long-chain specific acyl-CoAdehydrogenase, mitochondrial (EC 1.3.99.-)	*		1.37566	0.373876	0.020884	0.460129
O15511	Actin-related protein 2/3 complex subunit 5	ARPC5		1.37669	0.134249	3.82472e-05	0.461207
Q9NSV4-6	Isoform 6 of Protein diaphanous homolog 3	DIAPH3		1.37741	0.206875	0.000942412	0.461962
F8WB06	Ataxin-2	ATXN2		1.38	0.34343	0.0147919	0.46467
Q15836	Vesicle-associated membrane protein 3	VAMP3	transmembrane	1.38477	0.337879	0.0125916	0.469648
Q147X3-2	Isoform 2 of N-alpha-acetyltransferase 30	NAA30		1.38501	0.346974	0.0149874	0.4699
Q01804	OTU domain-containing protein 4	OTUD4		1.38517	0.147705	6.9612e-05	0.470061
Q86WX3	Active regulator of SIRT1	RPS19BP1		1.38723	0.268925	0.00396012	0.47221
Q9UPT9	Ubiquitin carboxyl-terminal hydrolase 22	USP22		1.38782	0.504494	0.0465169	0.472823
Q9NXV6	CDKN2A-interacting protein	CDKN2AIP		1.38922	0.288459	0.00542391	0.47428
B7Z2R4	Epsilon-sarcoglycan	SGCE		1.39548	0.402097	0.0225212	0.480759
Q9H2U1-2	Isoform 2 of ATP-dependent RNA helicase DHX36	DHX36		1.40234	0.238256	0.00153435	0.487833
F8WCF6	Actin-related protein 2/3 complex subunit 4	ARPC4-TTLL3		1.40307	0.37601	0.0159815	0.488588
Q9BX79-6	Isoform 6 of Stimulated by retinoic acid gene 6 protein homolog	STRA6	transmembrane	1.40622	0.374465	0.0151686	0.491824
Q12834	Cell division cycle protein 20 homolog	CDC20		1.41748	0.180748	0.000176126	0.503329
Q8IZH2	5'-3' exoribonuclease 1	XRN1		1.41838	0.0744956	7.71618e-08	0.504245
Q92843-2	Isoform 3 of Bcl-2-like protein 2	BCL2L2		1.41845	0.501345	0.0434936	0.504318
D3DSW3	Proline synthetase co-transcribed homolog (Bacterial), isoform CRA_b	PROSC		1.42319	0.269002	0.00233274	0.509132
G3V2S9	SRA stem-loop-interacting RNA-binding protein, mitochondrial	SLIRP		1.42417	0.225255	0.000748612	0.510119
Q5JSZ5	Protein PRRC2B	PRRC2B		1.42704	0.163532	6.75958e-05	0.51303
Q01844-6	Isoform 6 of RNA-binding protein EWS	EWSR1		1.42911	0.193584	0.000238223	0.515118
Q15056	Eukaryotic translation initiation factor 4H	EIF4H		1.43057	0.0817233	1.40878e-07	0.516589
Q9BUJ2-2	Isoform 2 of Heterogeneous nuclear ribonucleoprotein U-like protein 1	HNRNPUL1		1.43207	0.437268	0.0213317	0.518098
A0A087WZ13	Ribonucleoprotein PTB-binding 1	RAVER1		1.435	0.0892808	2.92465e-07	0.521055
A0A0C4DGA6	Helicase-like transcription factor	HLTF		1.43712	0.515878	0.0362576	0.523183
Q6P1N0-2	Isoform 2 of Coiled-coil and C2 domain-containing protein 1A	CC2D1A		1.439	0.148067	2.39737e-05	0.525068
H3BNP7	Cytochrome b-245 light chain	CYBA		1.43959	0.364806	0.00944649	0.525655
O75147	Obscurin-like protein 1	OBSL1		1.44	0.437728	0.0200108	0.526066
Q96CN7	Isochorismatase domain-containing protein 1	ISOC1		1.44069	0.165246	5.70426e-05	0.526757
O75319	RNA/RNP complex-1-interacting phosphatase	DUSP11		1.44275	0.0657297	1.3574e-08	0.528826
Q8WWI1	LIM domain only protein 7	LMO7		1.44428	0.219682	0.000455747	0.530352
A0A0S2Q0B1	AT-rich interactive domain-containing protein 1A	ARID1A		1.45275	0.455905	0.0227701	0.538786
J3KNC2	N-alpha-acetyltransferase 30 (Fragment)	NAA30		1.45723	0.299341	0.00277449	0.543225
F5GZ90	Denticleless protein homolog	DTL		1.45986	0.509781	0.0290705	0.545827
B4DKV5	cDNA FLJ55614	*		1.46516	0.145705	1.27648e-05	0.551056
Q9BQB6	Vitamin K epoxide reductase complex subunit 1	VKORC1	transmembrane	1.46524	0.41547	0.0139878	0.551136
P61026	Ras-related protein Rab-10	RAB10		1.46669	0.351279	0.00576653	0.552563
A8JZZ8	cDNA FLJ77826, highly similar to Homo sapiens BCS1-like (yeast), mRNA	*		1.46724	0.121503	2.53353e-06	0.553109
O95235	Kinesin-like protein KIF20A	KIF20A		1.46874	0.140824	8.97886e-06	0.554583
B2R841	Serine/threonine-protein kinase PLK	*		1.48884	0.365981	0.00554425	0.574186
A5D8W6	Mortality factor 4 like 1	MORF4L1		1.50306	0.191431	6.35831e-05	0.587902
H6QX63	Hepatocellular carcinoma related protein 2	*		1.50396	0.231294	0.000267051	0.588771
B2R6X2	Beta-glucuronidase	GUSB	secreted	1.50471	0.594339	0.0334921	0.589487
Q9H5V9	UPF0428 protein CXorf56	CXorf56		1.51883	0.177438	2.67106e-05	0.602959
Q59G70	Mannosyl (Alpha-1,3-)-glycoprotein beta-1,2-N-acetylglucosaminyltransferase variant (Fragment)	MGAT1	transmembrane (type II)	1.52107	0.422067	0.0076892	0.605084
A8K3S1	Glucosamine-6-phosphate isomerase	*		1.53276	0.714903	0.0458132	0.616135
Q92804	TATA-binding protein-associated factor 2N	TAF15		1.5533	0.27727	0.000486286	0.635339
Q6NZ44	Ferritin	FTH1		1.55983	0.400265	0.00425378	0.641386
Q05BK6	TFG protein	TFG		1.56417	0.624506	0.030214	0.645399
Q6ZRP7	Sulfhydryl oxidase 2	QSOX2	secreted or transmembrane	1.57966	0.336211	0.00126291	0.659614
A4D1Z4	KIAA0415 gene product	KIAA0415		1.58275	0.583908	0.0179094	0.662432
Q14674	Separin	ESPL1		1.60624	0.4016	0.00262322	0.683685
P58335-4	Isoform 4 of Anthrax toxin receptor 2	ANTXR2	transmembrane (type I)	1.61639	0.429084	0.00359586	0.692777
O14965	Aurora kinase A	AURKA		1.64207	0.316771	0.000425851	0.715512
Q6IBT5	NEU1 protein	NEU1		1.65008	0.537622	0.00817723	0.722534
A8K4H1	cDNA FLJ78268, highly similar to Homo sapiens fusion (involved in t(12;16) in malignant liposarcoma), transcript variant 1, mRNA	*		1.65742	0.316384	0.000357571	0.728937
Q9BXS6-3	Isoform 3 of Nucleolar and spindle-associated protein 1	NUSAP1		1.66778	0.333583	0.000465069	0.737931
Q9Y446	Plakophilin-3	PKP3		1.67289	0.565196	0.00902924	0.742343
Q96PQ9	Lysyl oxidase	LOX		1.6867	0.383157	0.000980573	0.754206
I3L0E3	HCG1984214, isoform CRA_a	hCG_1984214		1.71325	0.685774	0.0153631	0.776734
O75330-3	Isoform 3 of Hyaluronan mediated motility receptor	HMMR		1.72934	0.528739	0.00439592	0.79022
A0A024R5X3	SAFB-like, transcription modulator, isoform CRA_b	SLTM		1.75426	0.330852	0.000179	0.810864
Q99590	Protein SCAF11	SCAF11		1.81193	0.495256	0.00161804	0.857529
A0A1B0GV23	Cathepsin D	CTSD	secreted	1.8742	1.19685	0.0376438	0.906275
B4DLB8	Beta-1,4-galactosyltransferase 1 (EC 2.4.1.-)	GalT	transmembrane (type II)	1.87872	0.65842	0.00470082	0.909751
O60238-2	Isoform 2 of BCL2/adenovirus E1B 19 kDa protein-interacting protein 3-like	BNIP3L	transmembrane	1.89771	0.844486	0.0125288	0.924257
Q8NBJ4	GP73	GP73	transmembrane (type II)	1.90724	0.679918	0.00468937	0.93149
Q9BXS4	Transmembrane protein 59	TMEM59	transmembrane (type I)	1.92031	0.805813	0.0101527	0.941337
Q99805	Transmembrane 9 superfamily member 2	TM9SF2	transmembrane	1.92341	0.629816	0.00288299	0.943668
B3KX14	cDNA FLJ44463 fis, clone UTERU2024969, highly similar to Mortality factor 4-like protein 2	*		1.93222	0.238171	2.06297e-06	0.950256
Q16654	[Pyruvate dehydrogenase (acetyl-transferring)] kinase isozyme 4, mitochondrial	PDK4		1.96655	0.604657	0.00177398	0.975665
P27037	Activin receptor type-2A	ACVR2A	transmembrane (type I)	1.97515	0.673329	0.00317385	0.98196
Q8NDV7-6	Isoform 6 of Trinucleotide repeat-containing gene 6A protein	TNRC6A		2.03292	0.455592	0.000186036	1.02355
B0QXZ6	Chromobox protein homolog 6	CBX6		2.05483	0.306097	6.27712e-06	1.03902
Q16678	Cytochrome P450 1B1	CYP1B1		2.16477	0.493984	0.000131246	1.11422
H7C3P4	N-acetylglucosamine-6-sulfatase	GNS	secreted	2.66351	0.337137	2.46544e-07	1.41333
Q53FJ5	Prosaposin (Variant Gaucher disease and variant metachromatic leukodystrophy) variant (Fragment)	*		3.15068	1.39196	0.00185463	1.65566
O00461	Golgi integral membrane protein 4	GPP130	transmembrane (type II)	3.22844	0.931946	0.000112402	1.69084
Q9H1B5	Xylosyltransferase 2	XYLT2	transmembrane (type II)	4.08615	1.38675	0.000179501	2.03074
